# Supplementary material for: Using Precision Medicine to Disentangle Genotype–Phenotype Relationships in Twins with Rett Syndrome: A Case Report
Source: Curr Issues Mol Biol. 2024 Aug 2;46(8):8424–40. doi: 10.3390/cimb46080497 (PMC11352978; doi:10.3390/cimb46080497)
Supplement: Supplementary file 1 [file cimb-46-00497-s001.zip]

Archive with 1 entries (1 files):
- cimb-3101672-supplementary.pdf
